# Supplementary material for: Looking for Typical Traits in Monovarietal VOOs According to Their Phenolic Composition
Source: Foods. 2024 Oct 27;13(21):3425. doi: 10.3390/foods13213425 (PMC11545162; doi:10.3390/foods13213425)
Supplement: Supplementary file 1 [file foods-13-03425-s001.zip]

Archive with 1 entries (1 files):
- foods-3244235-supplementary.pdf
